# Supplementary material for: Comparison of risk allele frequencies of single nucleotide polymorphisms associated with age-related macular degeneration in different ethnic groups
Source: BMC Ophthalmol. 2021 Feb 22;21:97. doi: 10.1186/s12886-021-01830-9 (PMC7898441; doi:10.1186/s12886-021-01830-9)
Supplement: Supplementary file 4 — Additional file 4 Supplemental Table 1 Effect allele frequencies (EAFs) of any age-related macular degeneration related single nucleotide polymorphisms in continental groups, including Koreans. [file 12886_2021_1830_MOESM4_ESM.xlsx]

## Sheet: armd_fisher_input
	Supplemental Table 1. Effect allele frequencies (EAFs) of any age-related macular degeneration related single nucleotide polymorphisms in continental groups, including Koreans
	SNP ID	Chr	Position	Func	Ref allele	Alt allele	Nearby/containing Gene	Global EAF	AMR EAF	AMR log10 P	AFR EAF	AFR log10 P	EAS EAF	EAS log10 P	SAS EAF	SAS log10 P	EUR EAF	EUR log10 P	KOR EAF	KOR log10 P
	rs10033900	chr4	110659067	intergenic	T	C	CFI	0.49	0.53	1.17126	0.66	27.3799	0.39	-7.99289	0.31	-23.5463	0.54	2.28663	0.337013	-43.4408
	rs10191751	chr2	12962315	intergenic	A	G	TRIB2	0.7	0.61	-5.00083	0.67	-1.38076	0.87	30.3714	0.65	-2.36788	0.66	-1.78247	0.869843	76.6699
	rs10406174	chr19	3944240	ncRNA_intronic	G	A	MIR1268A	0.17	0.081	-9.10784	0.26	11.9706	0.051	-25.4259	0.3	17.693	0.11	-5.6236	0.0752033	-37.714
	rs10468017	chr15	58678512	intergenic	C	T	AQP9;LIPC	0.19	0.21	0.52907	0.12	-8.78974	0.19	0.010476	0.18	-0.284408	0.28	9.0562	0.213454	2.016
	rs10490924	chr10	124214448	exonic	G	T	ARMS2/HTRA1	0.29	0.25	-1.27326	0.25	-2.3424	0.4	10.533	0.34	2.5091	0.19	-10.1333	0.413713	30.8322
	rs1061147	chr1	196654324	exonic	A	C	CFH	0.71	0.76	1.76528	0.57	-20.2819	0.95	71.8284	0.71	0	0.64	-4.63157	0.9233	138.065
	rs1061170	chr1	196659237	exonic	C	T	CFH	0.73	0.77	1.27326	0.64	-9.34815	0.95	63.4829	0.71	-0.628713	0.64	-7.48089	0.922429	116.982
	rs10733086	chr1	196676935	intronic	A	T	CFH	0.72	0.74	0.438476	0.64	-7.4428	0.94	60.4481	0.7	-0.606911	0.6	-12.2352	0.900349	95.2427
	rs10737680	chr1	196679455	intronic	A	C	CFH	0.48	0.54	2.08992	0.47	-0.274884	0.42	-3.19708	0.56	4.84946	0.42	-3.07013	0.45122	-1.97989
	rs1077952	chr11	125172383	intronic	C	A	PKNOX2	0.24	0.095	-18.0979	0.36	16.611	0.33	8.12141	0.2	-1.92583	0.11	-20.3835	0.321325	15.4252
	rs10781182	chr9	76617720	intergenic	T	G	MIR6130/RORB	0.46	0.54	3.52251	0.15	-101.235	0.49	1.02751	0.53	3.71116	0.7	42.5129	0.413953	-4.41407
	rs10801555	chr1	196660261	intronic	A	G	CFH	0.73	0.77	1.27326	0.64	-9.34815	0.95	63.4829	0.71	-0.628713	0.64	-7.48089	0.922719	117.339
	rs10830228	chr11	88891114	intergenic	A	G	GRM5;TYR	0.55	0.55	0	0.34	-41.0799	0.67	11.4356	0.68	12.6662	0.58	0.997116	0.673345	29.2052
	rs10922109	chr1	196704632	intronic	C	A	CFH	0.51	0.55	1.17126	0.56	2.76138	0.44	-4.04387	0.56	2.15853	0.43	-5.16187	0.470657	-3.31645
	rs11080055	chr17	26649724	intronic	A	C	TMEM97/VTN	0.58	0.58	0	0.61	1.21673	0.72	15.965	0.48	-7.43579	0.49	-6.50484	0.75842	64.4017
	rs11131465	chr4	64360713	intergenic	T	C	ADGRL3-AS1;TECRL	0.15	0.16	0.25018	0.073	-13.4369	0.24	10.494	0.21	4.70103	0.099	-4.60979	0.224128	16.9932
	rs11132213	chr4	184834911	intronic	C	A	STOX2	0.56	0.58	0.414408	0.44	-13.6289	0.68	11.5005	0.56	0	0.56	0	0.656014	17.8591
	rs11170417	chr12	53500947	intronic	C	T	SOAT2	0.18	0.097	-7.3471	0.38	48.4893	0.17	-0.307045	0.042	-31.8137	0.13	-3.84136	0.196574	1.22367
	rs11184959	chr1	107213976	intergenic	G	A	LINC01677;LINC01661	0.26	0.2	-2.67439	0.24	-0.830222	0.21	-2.96441	0.29	1.13847	0.35	7.6239	0.27381	0.779221
	rs11200638	chr10	124220544	upstream	G	A	HTRA1	0.29	0.25	-1.27326	0.26	-1.4249	0.41	12.3088	0.34	2.5091	0.19	-10.1333	0.423837	35.7152
	rs113544501	chr10	86411554	intergenic	C	T	CCSER2;LINC01519	0.053	0.085	2.47249	0.0061	-17.4286	0.001	-19.1544	0.041	-0.767045	0.16	25.8728	0.000582072	-57.0434
	rs113553030	chr11	77756476	intronic	T	A	KCTD14;NDUFC2-KCTD14	0.15	0.2	2.52807	0.077	-12.0271	0.091	-6.24222	0.19	2.43893	0.23	8.36331	0.0690157	-30.4621
	rs1142	chr7	104756326	downstream	C	T	KMT2E/SRPK2	0.31	0.33	0.429027	0.27	-2.22019	0.37	3.5112	0.23	-5.78012	0.36	2.55539	0.335851	1.88379
	rs11545434	chr9	82340765	UTR3	G	A	TLE4	0.021	0.035	1.27326	0.0008	-8.94185	0.001	-6.73212	0.02	0	0.057	7.85858	0.00261932	-14.2091
	rs11755724	chr6	7118990	intronic	A	G	RREB1	0.29	0.49	21.8574	0.17	-18.3767	0.006	-119.99	0.25	-1.78627	0.63	87.599	0.00262085	=-Inf
	rs11884770	chr2	228086920	ncRNA_intronic	T	C	COL4A3	0.67	0.72	1.7064	0.49	-31.1787	0.78	11.3361	0.73	3.3083	0.71	1.74275	0.7638	19.9659
	rs12019136	chr19	5835677	intronic	G	A	C3	0.15	0.045	-15.2605	0.32	39.6028	0.14	-0.333693	0.14	-0.29195	0.04	-24.4141	0.0772145	-23.9145
	rs12153855	chr6	32074804	intronic	T	C	TNXB	0.13	0.078	-3.73646	0.17	3.47261	0.037	-19.8627	0.19	5.24486	0.12	-0.335009	0.0630447	-23.5096
	rs12357257	chr10	24999593	intronic	G	A	ARHGAP21	0.14	0.17	1.24559	0.11	-2.3424	0.053	-15.4212	0.16	0.836643	0.25	15.3337	0.0340711	-65.1834
	rs12411753	chr10	3887162	intergenic	G	A	LOC105376365;MIR6078	0.13	0.22	8.2164	0.043	-21.1922	0.24	16.1598	0.16	1.62966	0.039	-18.6564	0.251598	44.4628
	rs12498917	chr4	40304747	intergenic	A	T	RHOH;LINC02265	0.043	0.026	-1.27326	0.06	1.84538	0.001	-15.0383	0.073	3.42428	0.047	0.198447	0.000291036	-47.1987
	rs12930861	chr16	10586102	intergenic	C	G	ATF7IP2;EMP2	0.12	0.081	-2.26983	0.12	0	0.13	0.390069	0.18	5.46761	0.098	-1.21581	0.157085	5.80849
	rs13081855	chr3	99481539	ncRNA_intronic	G	T	COL8A1/FILIP1L	0.065	0.055	-0.399383	0.034	-4.87317	0.049	-1.20691	0.1	3.38734	0.096	3.01255	0.0272938	-15.0312
	rs13095226	chr3	99396272	ncRNA_intronic	T	C	MIR548G	0.075	0.082	0.252154	0.036	-6.72825	0.069	-0.213178	0.091	0.923591	0.11	3.36578	0.0961092	3.09064
	rs13278062	chr8	23082971	ncRNA_exonic	G	T	TNFRSF10A	0.4	0.55	12.0908	0.13	-83.0258	0.34	-3.24913	0.61	31.4043	0.5	7.92242	0.378999	-1.24543
	rs1329424	chr1	196646176	intronic	T	G	CFH	0.75	0.77	0.438476	0.71	-2.3424	0.95	55.1233	0.71	-1.83473	0.64	-11.0779	0.921848	97.535
	rs1329428	chr1	196702810	intronic	C	T	CFH	0.48	0.54	2.08992	0.47	-0.274884	0.44	-1.55738	0.56	4.84946	0.43	-2.28663	0.470383	-0.401677
	rs1355023	chr6	106252999	intergenic	T	C	PREP;PRDM1	0.4	0.23	-16.6855	0.55	21.1922	0.41	0.225692	0.38	-0.515982	0.31	-6.82309	0.334689	-8.78808
	rs1359191	chr13	67550996	intronic	C	T	PCDH9	0.54	0.68	10.8426	0.29	-58.791	0.63	6.61677	0.53	-0.214384	0.68	15.1328	0.516551	-1.421
	rs139161960	chr5	29538166	intergenic	T	G	LINC02064;LOC105374704	0.22	0.23	0.23137	0.076	-36.5178	0.5	66.3971	0.26	1.91353	0.075	-28.9611	0.463188	120.068
	rs1410996	chr1	196696933	intronic	G	A	CFH	0.51	0.55	1.17126	0.56	2.76138	0.42	-6.54572	0.56	2.15853	0.43	-5.16187	0.448576	-7.36091
	rs1445653	chr2	155661432	intronic	A	G	KCNJ3	0.5	0.52	0.38876	0.44	-3.7999	0.44	-3.08069	0.55	2.15853	0.59	6.49688	0.420686	-11.9386
	rs1626340	chr9	101923372	intergenic	G	A	TGFBR1/COL15A1	0.29	0.25	-1.27326	0.29	0	0.46	23.7422	0.24	-2.5091	0.21	-6.57424	0.514526	95.1505
	rs16851585	chr1	177568799	intergenic	C	G	LINC01645;LINC01741	0.21	0.11	-9.42074	0.18	-1.74491	0.39	30.0132	0.28	5.10028	0.085	-21.501	0.494774	162.885
	rs17050244	chr2	121282630	intergenic	A	G	LINC01101;GLI2	0.14	0.035	-16.6855	0.084	-7.4858	0.24	13.1315	0.25	14.6612	0.068	-10.1333	0.209181	15.6803
	rs17073641	chr18	62418444	intergenic	A	C	LINC01924;CDH7	0.41	0.35	-2.13526	0.3	-12.3622	0.4	-0.225692	0.54	12.2388	0.45	1.63891	0.381174	-2.02929
	rs1713985	chr4	57786450	intronic	G	T	REST	0.85	0.89	1.99657	0.99	61.4451	0.69	-28.7482	0.73	-16.4932	0.91	6.32364	0.72516	-43.1108
	rs17231506	chr16	56994528	intergenic	C	T	HERPUD1;CETP	0.23	0.29	2.64649	0.14	-12.4393	0.18	-3.24562	0.32	7.611	0.29	4.03757	0.161628	-13.7743
	rs17586843	chr4	116924184	intergenic	T	C	NDST4;MIR1973	0.15	0.12	-1.27326	0.02	-48.9499	0.14	-0.333693	0.25	11.898	0.24	10.174	0.114444	-5.45817
	rs181705462	chr6	31947027	intronic	G	T	C2/CFB/SKIV2L	0.01	0.01	0	0.011	0.181954	0.003	-1.50327	0.015	0.648249	0.013	0.370742	0.00245549	-4.84898
	rs1831282	chr1	196673993	intronic	A	C	CFH	0.72	0.74	0.438476	0.64	-7.4428	0.95	67.5601	0.7	-0.606911	0.6	-12.2352	0.922138	126.201
	rs1864163	chr16	56997233	intronic	G	A	CETP	0.24	0.24	0	0.28	2.35799	0.13	-14.5547	0.25	0.233748	0.27	1.28355	0.0941313	-68.8832
	rs1967689	chr1	208039471	intergenic	G	C	C1orf132;CD34	0.14	0.28	16.6701	0.11	-2.3424	0.005	-50.1181	0.13	-0.33119	0.22	8.77891	0.00522952	-138.189
	rs2043085	chr15	58680954	intergenic	T	C	AQP9;LIPC	0.49	0.62	9.10784	0.36	-16.1764	0.5	0.223396	0.44	-2.15853	0.63	14.7816	0.481987	-0.312505
	rs2049622	chr7	42176282	intronic	G	A	GLI3	0.48	0.49	0.168944	0.19	-84.757	0.66	24.396	0.63	16.1632	0.55	4.03757	0.621951	36.7987
	rs2070895	chr15	58723939	upstream	G	A	LIPC	0.39	0.43	1.17126	0.56	27.0205	0.42	1.02751	0.31	-5.18555	0.21	-27.4773	0.426829	3.06403
	rs2071277	chr6	32171683	intronic	T	C	NOTCH4	0.46	0.41	-1.51245	0.38	-6.59596	0.43	-1.05666	0.6	14.1007	0.48	0.552269	0.416667	-4.00895
	rs2075650	chr19	45395619	intronic	A	G	TOMM40	0.12	0.11	-0.285496	0.13	0.469762	0.097	-1.32128	0.12	0	0.13	0.399084	0.0920976	-4.21763
	rs2186849	chr18	2050381	intergenic	G	A	LINC00470;METTL4	0.53	0.42	-6.6123	0.82	85.912	0.2	-84.1968	0.54	0.214384	0.54	0.218935	0.270482	-125.43
	rs2205502	chr21	21772340	intergenic	T	C	LINC01683;LINC00320	0.64	0.78	12.0908	0.52	-14.1915	0.59	-2.41581	0.67	0.9695	0.75	10.457	0.610918	-2.10069
	rs2230199	chr19	6718387	exonic	G	C	C3	0.087	0.097	0.336087	0.033	-11.58	0.003	-30.3952	0.1	0.628713	0.22	27.9498	0.000588582	-97.535
	rs2284665	chr10	124226630	intronic	G	T	HTRA1	0.29	0.25	-1.27326	0.24	-3.38033	0.43	16.3001	0.34	2.5091	0.2	-8.29734	0.464535	59.0074
	rs2285714	chr4	110638810	exonic	C	T	PLA2G12A	0.25	0.37	9.30822	0.023	-99.4009	0.2	-3.03325	0.39	16.474	0.39	17.1905	0.233295	-1.08273
	rs2337055	chr22	46910630	intronic	T	G	CELSR1	0.67	0.71	1.27326	0.55	-14.5376	0.76	7.69081	0.75	5.67602	0.64	-1.07875	0.793605	35.114
	rs2740488	chr9	107661742	intronic	A	C	ABCA1	0.33	0.28	-1.7064	0.43	10.275	0.24	-7.69081	0.38	2.31998	0.25	-6.04461	0.257118	-12.0363
	rs2839127	chr21	47573550	intronic	A	G	FTCD	0.75	0.88	13.9462	0.4	-119.574	0.98	81.3946	0.82	5.18555	0.82	5.64445	0.996219	288.421
	rs2842339	chr14	68986999	intronic	G	A	RAD51B	0.9	0.94	2.73848	0.86	-4.10567	0.98	20.0284	0.88	-0.993374	0.89	-0.437863	0.999709	115.221
	rs3130783	chr6	30774357	intergenic	G	A	IER3/DDR1	0.77	0.77	0	0.58	-39.3743	0.83	4.5915	0.91	24.2864	0.8	1.33815	0.750145	-1.421
	rs3138141	chr12	56115778	ncRNA_intronic	C	A	RDH5/CD63/MMP19	0.15	0.11	-1.99657	0.0098	-61.4451	0.12	-1.7549	0.38	52.9431	0.19	2.5738	0.0669383	-32.2553
	rs334353	chr9	101908365	intronic	T	G	TGFBR1	0.3	0.27	-0.848817	0.23	-6.22684	0.43	14.0023	0.34	1.73582	0.24	-3.82442	0.468623	54.6224
	rs3750846	chr10	124215565	intronic	T	C	ARMS2/HTRA1	0.29	0.25	-1.27326	0.26	-1.4249	0.41	12.3088	0.34	2.5091	0.19	-10.1333	0.417199	32.4332
	rs3750848	chr10	124215315	intronic	T	G	ARMS2/HTRA1	0.29	0.25	-1.27326	0.25	-2.3424	0.4	10.533	0.34	2.5091	0.19	-10.1333	0.413713	30.8322
	rs3764261	chr16	56993324	intergenic	C	A	HERPUD1;CETP	0.29	0.31	0.437586	0.34	3.15495	0.17	-14.9137	0.32	1.07893	0.29	0	0.156886	-45.931
	rs3793917	chr10	124219275	intergenic	C	G	ARMS2/HTRA1	0.29	0.25	-1.27326	0.25	-2.3424	0.41	12.3088	0.34	2.5091	0.2	-8.29734	0.423881	35.7152
	rs380390	chr1	196701051	intronic	G	C	CFH	0.76	0.75	-0.224163	0.76	0	0.95	51.2306	0.71	-2.64097	0.6	-22.2947	0.922184	89.0491
	rs3812111	chr6	116443735	intronic	T	A	COL10A1	0.45	0.33	-8.04572	0.74	79.2513	0.26	-28.6797	0.38	-3.80502	0.4	-2.3373	0.270773	-62.4429
	rs406936	chr6	31933161	intronic	G	A	SKIV2L	0.2	0.16	-1.56952	0.34	23.9609	0.097	-14.9596	0.21	0.253103	0.14	-4.96298	0.142026	-11.1785
	rs41278671	chr9	117401016	intronic	A	C	TMEM268	0.068	0.04	-1.99657	0.18	29.9329	0.002	-23.9188	0.033	-4.58965	0.035	-4.31161	0.000587889	-74.9152
	rs4293143	chr11	82821382	intergenic	T	G	RAB30-AS1;PCF11	0.17	0.23	3.24464	0.08	-16.5658	0.18	0.31054	0.15	-0.722582	0.27	11.5898	0.186992	1.31533
	rs429358	chr19	45411941	exonic	T	C	APOE	0.15	0.1	-3.0314	0.27	21.4469	0.086	-7.34117	0.087	-6.60516	0.16	0.35553	0.0921283	-14.6649
	rs429608	chr6	31930462	intronic	G	A	SKIV2L	0.15	0.12	-1.27326	0.19	3.15495	0.08	-8.80701	0.21	4.70103	0.15	0	0.102213	-9.80624
	rs431911	chr11	115793206	intergenic	G	T	LINC00900;LOC101929011	0.6	0.54	-2.08992	0.87	83.0258	0.52	-5.3288	0.5	-7.43579	0.43	-21.3774	0.509878	-15.3856
	rs4420638	chr19	45422946	downstream	A	G	APOE	0.15	0.095	-3.60836	0.22	8.32111	0.099	-4.63243	0.1	-4.0743	0.2	3.74644	0.109239	-7.13816
	rs4698775	chr4	110590479	intronic	G	T	CFI	0.78	0.7	-4.6074	0.98	86.2194	0.81	1.3245	0.65	-15.4174	0.69	-8.35393	0.7741	-0.262219
	rs4711751	chr6	43828582	intergenic	T	C	VEGFA;LINC01512	0.3	0.48	18.0409	0.08	-69.2772	0.26	-1.85892	0.33	1.06545	0.49	28.1596	0.326264	1.93752
	rs4714888	chr6	45885061	intronic	G	T	CLIC5	0.12	0.072	-3.34405	0.22	17.7201	0.099	-1.16106	0.14	0.925539	0.052	-10.558	0.156886	5.7433
	rs4815244	chr20	23858984	intronic	G	T	CST5	0.6	0.57	-0.684723	0.89	98.4814	0.54	-3.21141	0.47	-12.2788	0.45	-16.7858	0.493899	-20.9744
	rs4840097	chr6	100328198	intergenic	C	T	PRDM13;MCHR2	0.71	0.79	4.40703	0.41	-86.1495	1	131.995	0.8	7.63922	0.66	-2.62426	0.996804	Inf
	rs4932480	chr15	89723858	intronic	T	C	ABHD2	0.57	0.66	4.58413	0.54	-1.23197	0.66	6.71894	0.51	-2.84054	0.53	-1.62539	0.680709	23.8436
	rs493258	chr15	58687880	intergenic	T	C	AQP9;LIPC	0.42	0.56	10.5196	0.43	0.264535	0.27	-18.3101	0.33	-6.1932	0.55	12.7038	0.257118	-53.0732
	rs522162	chr6	31919917	UTR3	T	C	NELFE	0.12	0.089	-1.41041	0.18	7.32129	0.058	-8.89811	0.15	1.77972	0.088	-2.28663	0.0864881	-5.94504
	rs541862	chr6	31916951	intronic	T	C	CFB	0.12	0.089	-1.41041	0.18	7.32129	0.059	-8.60173	0.15	1.77972	0.088	-2.28663	0.0867288	-5.86196
	rs553169	chr5	9979084	intergenic	T	C	LINC02112;FAM173B	0.67	0.71	1.27326	0.56	-12.3953	0.74	4.8112	0.71	1.65038	0.69	0.6017	0.738676	10.7421
	rs55916253	chr12	31137312	intronic	C	A	TSPAN11	0.09	0.099	0.290405	0.11	1.42026	0.002	-32.913	0.12	2.08255	0.12	2.29522	0.00465929	-82.1053
	rs55975637	chr3	99419853	ncRNA_intronic	G	A	COL8A1	0.078	0.075	-0.054799	0.054	-2.58006	0.058	-1.5116	0.087	0.384078	0.12	4.31374	0.030215	-20.6591
	rs56072732	chr2	237519496	intergenic	C	T	ACKR3;LOC93463	0.071	0.05	-1.17182	0.014	-17.5731	0.062	-0.463504	0.18	21.7885	0.06	-0.607206	0.0262085	-20.2116
	rs570618	chr1	196657064	intronic	T	G	CFH	0.78	0.78	0	0.81	1.69866	0.95	43.5045	0.71	-4.9559	0.64	-18.232	0.922719	72.7934
	rs5754227	chr22	33105817	intronic	T	C	SYN3/TIMP3	0.37	0.39	0.429027	0.56	33.7741	0.61	42.9051	0.12	-57.142	0.13	-53.5629	0.674898	167.538
	rs6032755	chr20	44921676	intronic	G	A	CDH22	0.67	0.62	-1.67768	0.77	11.7157	0.64	-1.11193	0.75	5.67602	0.54	-13.4654	0.592388	-12.2224
	rs61287758	chr5	117734465	ncRNA_intronic	G	A	LINC02208	0.13	0.097	-1.56952	0.3	42.8076	0.078	-5.43957	0.043	-15.9324	0.046	-15.3337	0.0979082	-5.15891
	rs61818925	chr1	196815450	intergenic	T	G	CFHR1	0.59	0.52	-2.73848	0.72	17.3356	0.41	-24.2926	0.69	7.79534	0.58	-0.238632	0.500582	-15.0825
	rs61985136	chr14	68769199	intronic	C	T	RAD51B	0.45	0.6	11.8376	0.13	-110.671	0.45	0	0.63	22.9765	0.58	12.5853	0.417538	-2.42188
	rs621313	chr11	88913663	intronic	A	G	TYR	0.59	0.54	-1.53232	0.92	130.77	0.4	-27.0527	0.46	-12.2388	0.49	-7.88465	0.399245	-65.61
	rs62247658	chr3	64715155	ncRNA_intronic	C	T	ADAMTS9-AS2	0.28	0.29	0.187922	0.13	-30.779	0.24	-1.92088	0.22	-3.61197	0.56	60.3553	0.201336	-15.7254
	rs641153	chr6	31914180	exonic	G	A	CFB	0.12	0.086	-1.66844	0.17	5.39899	0.058	-8.89811	0.15	1.77972	0.086	-2.57584	0.0859056	-6.18746
	rs6480975	chr10	54574996	intergenic	G	C	MBL2;PCDH15	0.77	0.77	0	0.64	-19.5969	0.88	15.0315	0.75	-0.628713	0.86	9.83047	0.861418	25.32
	rs6503782	chr17	55108734	intergenic	A	T	SCPEP1;RNF126P1	0.64	0.45	-18.9161	0.73	9.02389	0.8	22.8548	0.65	0.220971	0.46	-24.2403	0.814826	68.9111
	rs6565597	chr17	79526821	intronic	C	T	NPLOC4/TSPAN10	0.24	0.23	-0.181536	0.16	-9.34815	0.21	-1.26984	0.26	0.628713	0.36	13.1621	0.212333	-2.46468
	rs6571690	chr14	35371697	intergenic	G	A	BAZ1A;IGBP1P1	0.17	0.26	6.73731	0.27	14.4808	0.099	-8.04964	0.098	-7.68494	0.1	-7.73531	0.094933	-22.3632
	rs6721654	chr2	121301911	intergenic	C	T	LINC01101;GLI2	0.2	0.073	-16.535	0.31	15.6637	0.24	2.20412	0.23	1.27788	0.08	-21.0364	0.212253	0.734103
	rs67538026	chr19	1031438	intronic	C	T	CNN2	0.38	0.33	-1.61781	0.15	-60.6317	0.52	15.0073	0.49	8.92104	0.45	4.27699	0.495044	24.6994
	rs6762009	chr3	123139034	intronic	G	C	ADCY5	0.57	0.71	11.1332	0.26	-90.0359	0.45	-11.0187	0.74	22.1826	0.86	72.3267	0.466899	-19.6855
	rs6795735	chr3	64705365	ncRNA_intronic	C	T	ADAMTS9-AS2	0.71	0.71	0	0.87	34.3065	0.75	1.88844	0.76	2.5091	0.44	-55.9575	0.796339	18.4375
	rs6819266	chr4	63342270	intergenic	G	C	ADGRL3-AS1;TECRL	0.44	0.39	-1.52137	0.72	73.4388	0.19	-51.5019	0.43	-0.200773	0.38	-3.21712	0.140361	-196.761
	rs6857	chr19	45392254	UTR3	C	T	NECTIN2	0.11	0.11	0	0.053	-9.9627	0.1	-0.389811	0.15	2.95314	0.17	6.28123	0.0903544	-2.40209
	rs7091537	chr10	73144235	intergenic	A	G	SLC29A3;CDH23	0.82	0.7	-11.0636	0.98	64.288	0.68	-20.7689	0.79	-1.36361	0.88	5.37469	0.650581	-67.758
	rs713875	chr22	30592487	intergenic	C	G	HORMAD2;LIF	0.46	0.38	-3.53438	0.33	-16.5791	0.67	32.8145	0.39	-3.84758	0.55	6.35399	0.708019	113.211
	rs7182946	chr15	31394868	intronic	G	T	TRPM1	0.71	0.73	0.438293	0.61	-10.9992	0.96	80.1997	0.73	0.606589	0.58	-14.1826	0.977035	263.264
	rs72802342	chr16	75234872	intergenic	C	A	CTRB2/CTRB1	0.061	0.06	0	0.0061	-20.9803	0.13	11.7462	0.043	-1.37241	0.081	1.54211	0.112144	15.8925
	rs73036519	chr19	45748362	intergenic	G	C	EXOC3L2/MARK4	0.23	0.17	-2.97734	0.36	19.5969	0.001	-98.7479	0.29	3.73089	0.29	4.03757	0.000291206	-284.017
	rs73296436	chr12	25617158	intergenic	T	A	KRAS;LMNTD1	0.099	0.085	-0.438476	0.15	6.2166	0.055	-5.36273	0.1	0.021977	0.083	-0.891409	0.032615	-32.9888
	rs741449	chr19	29738641	intergenic	C	T	UQCRFS1;LOC284395	0.77	0.72	-1.91836	0.91	32.3382	0.77	0	0.73	-1.86673	0.66	-11.5048	0.699593	-12.1423
	rs7676999	chr4	116934079	intergenic	C	T	NDST4;MIR1973	0.15	0.12	-1.27326	0.03	-38.4971	0.14	-0.333693	0.25	11.898	0.24	10.174	0.114153	-5.59405
	rs77360121	chr3	2092106	intergenic	A	G	CNTN6;CNTN4	0.086	0.18	11.327	0.0038	-36.8323	0.095	0.399519	0.12	2.55457	0.087	0.0321037	0.0714701	-1.75719
	rs7750345	chr6	106260128	intergenic	A	G	PREP;PRDM1	0.31	0.21	-6.74057	0.49	31.9677	0.24	-4.89956	0.25	-3.41549	0.28	-1.11925	0.210542	-23.4295
	rs7803454	chr7	99991548	intronic	C	T	PILRB/PILRA	0.087	0.11	1.10305	0.025	-16.2004	0.028	-11.5036	0.11	1.45753	0.19	18.0394	0.022714	-37.022
	rs79069165	chr5	75184914	intergenic	T	C	POC5;SV2C	0.16	0.17	0.243406	0.38	60.784	0.032	-33.1071	0.053	-19.974	0.079	-11.1769	0.0339919	-83.7403
	rs79590629	chr16	25996614	intronic	T	C	HS3ST4	0.077	0.032	-4.8858	0.015	-19.42	0.11	2.95282	0.17	15.7723	0.07	-0.336654	0.105125	4.88054
	rs800292	chr1	196642233	exonic	G	A	CFH	0.47	0.42	-1.54208	0.79	98.845	0.41	-3.19708	0.34	-12.4301	0.26	-33.7192	0.420686	-5.00161
	rs8017304	chr14	68785077	intronic	G	A	RAD51B	0.49	0.62	9.10784	0.3	-34.3266	0.45	-1.55738	0.63	14.1906	0.58	6.40877	0.418118	-9.94906
	rs8135665	chr22	38476276	intronic	C	T	SLC16A8	0.25	0.31	2.52807	0.37	16.2581	0.14	-13.9912	0.2	-2.74138	0.22	-1.28355	0.10482	-64.9737
	rs843818	chr20	58268519	intronic	C	A	PHACTR3	0.11	0.036	-9.77142	0.013	-36.8125	0.2	12.7097	0.24	22.8538	0.061	-5.86705	0.275712	82.7806
	rs920915	chr15	58688467	intergenic	C	G	LIPC	0.63	0.48	-12.1812	0.65	0.694196	0.75	12.4895	0.73	8.2241	0.5	-13.0202	0.782684	50.578
	rs9332739	chr6	31903804	exonic	G	C	C2	0.03	0.02	-0.601183	0.0061	-7.39153	0.025	-0.350974	0.056	3.57971	0.047	1.97132	0.0194994	-2.51227
	rs943080	chr6	43826627	intergenic	C	T	VEGFA	0.67	0.52	-12.4644	0.83	30.6242	0.73	3.57526	0.67	0	0.51	-19.9087	0.673736	0.140384
	rs9482193	chr6	122229536	intergenic	G	T	GJA1;HSF2	0.59	0.39	-20.4049	0.86	81.49	0.65	3.23073	0.42	-20.6105	0.49	-7.88465	0.647008	6.72792
	rs9542236	chr13	31819325	intronic	T	C	B3GALTL	0.2	0.27	3.7716	0.18	-0.921517	0.015	-64.3105	0.14	-4.63645	0.42	43.8942	0.00757135	-203.114
	rs9564692	chr13	31821240	intronic	C	T	B3GALTL	0.5	0.51	0.168944	0.45	-2.76138	0.71	33.6961	0.54	1.47571	0.33	-21.7158	0.731998	101.75
	Chr: chromosome, EAF: effect allele frequency, ref allele: reference allele, alt allele: alterative allele, AMR: Americans, AFR: Africans, EAS: East Asians, SAS: South Asians, EUR: Europeans, KOR: Koreans
	P-value: adjusted Fischer’s test assuming 138 hypotheses, statistical significance was set at P<0.05.
